# Supplementary material for: Early‐onset triple‐negative breast cancer in multiracial/ethnic populations: Distinct trends of prevalence of truncation mutations
Source: Cancer Med. 2019 Mar 12;8(4):1845–53. doi: 10.1002/cam4.2047 (PMC6488149; doi:10.1002/cam4.2047)
Supplement: Supplementary file 2 [file CAM4-8-1845-s002.xlsx]

## Sheet: Table 1
Table S1. Characteristics of the breast cancer patients participated in the study.
	Discovery cohort			TCGA cohort
Age at diagnosis (yrs)
mean	43.1452			43.84
median	45			45
SD	6.21897			5.33598
Race (N, %)
European	44	0.37931		32	0.592593
African American	38	0.327586		22	0.407407
Asian	13	0.112069
Hispanic	21	0.181034
Family history of breast cancer (N, %)
No	85	0.732759
Yes	20	0.172414
Unkown	11	0.0948276
