# Supplementary material for: Early‐onset triple‐negative breast cancer in multiracial/ethnic populations: Distinct trends of prevalence of truncation mutations
Source: Cancer Med. 2019 Mar 12;8(4):1845–53. doi: 10.1002/cam4.2047 (PMC6488149; doi:10.1002/cam4.2047)
Supplement: Supplementary file 3 [file CAM4-8-1845-s003.xlsx]

## Sheet: Sheet1
Table S2. The genes included in the gene panels.
Pan-cancer panel	Breast cancer panel
ABCB11	ATM
ALK	BRCA1
APC	BRCA2
ATM	BRIP1
AXIN2	CDH1
BAP1	CHEK2
BLM	MLH1
BMPR1A	MSH2
BRCA1	MSH6
BRCA2	NBN
BRIP1	PALB2
BUB1B	PMS2
CBL	PTEN
CDC73	RAD51C
CDH1	RAD51D
CDK4	STK11
CDKN1B	TP53
CDKN2A	MUTYH
CEBPA	BARD1
CHEK2
COL7A1
CYLD
DDB2
DICER1
DIS3L2
DKC1
DOCK8
EGFR
ELANE
ERCC2
ERCC3
ERCC4
ERCC5
EXT1
EXT2
FAH
FANCA
FANCC
FANCG
FH
FLCN
GATA2
GBA
GJB2
GPC3
HFE
HMBS
HRAS
ITK
KIT
MAX
MEN1
MET
MLH1
MSH2
MSH6
MTAP
MUTYH
NBN
NF1
NF2
PALB2
PDGFRA
PHOX2B
PMS2
POLD1
POLE
POLH
PRKAR1A
PRSS1
PTCH1
PTEN
PTPN11
RAD51C
RAD51D
RB1
RECQL4
RET
RHBDF2
RMRP
RUNX1
SBDS
SDHA
SDHAF2
SDHB
SDHC
SDHD
SERPINA1
SH2D1A
SLC25A13
SMAD4
SMARCA4
SMARCB1
SMARCE1
SOS1
SRY
STAT3
STK11
SUFU
TERT
TGFBR1
TMEM127
TNFRSF6 (FAS)
TP53
TRIM37
TSC1
TSC2
UROD
VHL
WAS
WRN
WT1
XPA
XPC
